# Supplementary material for: DNA Repair Inhibitors Potentiate Fractionated Radiotherapy More Than Single-Dose Radiotherapy in Breast Cancer Cells
Source: Cancers (Basel). 2022 Aug 4;14(15):3794. doi: 10.3390/cancers14153794 (PMC9367425; doi:10.3390/cancers14153794)
Supplement: Supplementary file 1 [file cancers-14-03794-s001.zip]

Archive with 2 entries (2 files):
- Supplementary Data.xlsx
- Supplementary Figure S1.pdf
